# Supplementary material for: Effects of Jumping Phase, Leading Limb, and Arena Surface Type on Forelimb Hoof Movement
Source: Animals (Basel). 2023 Jun 27;13(13):2122. doi: 10.3390/ani13132122 (PMC10340005; doi:10.3390/ani13132122)
Supplement: Supplementary file 1 [file animals-13-02122-s001.zip]

Archive with 1 entries (1 files):
- animals-2406148-supplementary.pdf
